# Supplementary material for: Molecular basis for chirality-regulated Aβ self-assembly and receptor recognition revealed by ion mobility-mass spectrometry
Source: Nat Commun. 2019 Nov 6;10:5038. doi: 10.1038/s41467-019-12346-8 (PMC6834639; doi:10.1038/s41467-019-12346-8)
Supplement: Supplementary file 3 — Source Data [file 41467_2019_12346_MOESM3_ESM.xlsx]

## Sheet: Figure 2c
CCS/Ă^2	0Cu	1Cu	2Cu
GEFD	141.767	147.25	144.066
GEFD	140.68	146.772	142.517
GFAD	133.568	141.739	135.692
GFAD	133.568	141.739	134.153
GHFD	144.494	142.725	147.671
GHFD	141.38	148.002	154.079
GLFD	143.618	147.378	146.928
GLFD	143.618	147.34	153.378
GTFD	137.452	142.317	138.154
GTFD	135.772	141.456	136.111
Note: D-amino acids are underlined.

## Sheet: Figure 2f
CCS/Ă^2	0Cu	1Cu	2Cu
YRFG	158.161	167.661	169.835
YRFG	155.51	165.277	162.318
YAFGYPS	202.59	204.499	204.851
YAFGYPS	202.064	202.317	209.923
YAFDVVG	191.666	198.628	202.673
YAFDVVG	190.223	199.963	198.761
STDGMAR	188.019	185.751	188.991
STDGMAR	189.005	184.519	183.532
*Mpr-YFQN*CPRG-NH2	236.799	233.324	257.429
*Mpr-YFQN*CPRG-NH2	236.073	235.855	234.02
Note: D-amino acids are underlined.

## Sheet: Figure 2i
CCS/Ă^2	0Cu	1Cu	2Cu
Ab(1-16)	384.173	398.073	404.887
dDdS Ab(1-16)	384.173	357.998	355.236
Ab(1-10)	294.732	296.434	298.146
dD Ab(1-10)	287.111	290.739	314.648
dS Ab(1-10)	290.93	296.434	321.373
dDdS Ab(1-10)	285.196	292.641	294.363

## Sheet: Figure 2l
CCS/Ă^2	0Cu	1Cu	2Cu
Ab(17-36)	409.213	409.106	392.148
dD Ab(17-36)	406.417	418.971	411.794
dS Ab(17-36)	405.017	400.703	404.811
dDdS Ab(17-36)	399.403	410.501	413.187

## Sheet: Figure 3a
	0Cu	1Cu	2Cu
GEFD	56.8518	0	100
GFAD	0	0	100
GHFD	0	65.6461	100
GLFD	0	0.59241	100
GTFD	69.3161	0	100
YRFG	5.21342	0	100
YAFGYPS	0	36.4239	100
YAFDVVG	4.16867	0	100
STDGMAR	0	5.49826	100
*Mpr-YFQN*CPRG-NH2	0	7.9528	100

## Sheet: Figure 3b
	1D	StdDev	2D	StdDev	3D	StdDev
GEFD	1.0867	0.38524	1.56437	0.1747	3.62729	1.30531
GFAD	0	0	0	0	1.53963	0.60953
GHFD	3.11445	0.52599	9.42734	1.15757	10.8348	0.52266
GLFD	0	0	0.91782	0.53082	4.81604	1.39062
GTFD	1.67997	0.1614	2.04985	0.26246	4.17526	1.34618
YRFG	2.65141	0.60393	4.94677	0.33121	7.18217	1.19821
YAFGYPS	0.52663	0.45608	2.40095	0.18902	5.77949	1.66842
YAFDVVG	1.4428	0.1047	1.96726	0.14625	4.37939	0.37804
STDGMAR	0.9854	0.33145	1.61412	0.29168	5.72941	0.33447
*Mpr-YFQN*CPRG-NH2	1.45351	1.25878	2.95498	1.28454	27.1087	2.93926

## Sheet: Figure 3c
	2D	3D
GEFD	1.43955	3.33789
GFAD
GHFD	3.02697	3.47888
GLFD
GTFD	1.22018	2.48533
YRFG	1.86571	2.70881
YAFGYPS	4.55905	10.9744
YAFDVVG	1.36351	3.03535
STDGMAR	1.63803	5.81428
*Mpr-YFQN*CPRG-NH2	2.03299	18.6504

## Sheet: Figure 3d
	1D	StdDev	2D	StdDev	3D	StdDev
dDdS Ab(1-16)	0	0	44.4963	3.82894	63.32	0.421
dD Ab(1-10)	6.984	1.10332	9.44356	1.34524	15.1929	6.18022
dS Ab(1-10)	2.53333	1.0987	3.05278	0.64884	18.7805	4.33355
dDdS Ab(1-10)	8.25933	1.10563	9.13103	1.35893	9.71391	1.21361
dD Ab(17-36)	5.59156	1.21061	13.0987	3.65921	24.3718	2.41531
dS Ab(17-36)	4.19591	0.00757	10.3081	3.30601	18.3743	1.47077
dDdS Ab(17-36)	9.80495	2.42122	10.3834	1.92025	23.836	1.27782

## Sheet: Figure 4a
Drift Time/ms	Intensity		m/z	Intensity
0	0		450	143
0.11	0		450	456
0.221	0		450	699
0.331	0		450	907
0.441	0		450	1109
0.551	0		450	1352
0.662	0		450	1368
0.772	0		450	1177
0.882	0		450	998
0.992	0		450	1048
1.103	0		450	818
1.213	0		450	483
1.323	0		450	426
1.433	0		450	303
1.544	0		450	253
1.654	0		450	260
1.764	0		450	398
1.874	0		450	257
1.985	0		450	118
2.095	0		450	63
2.205	0		450	133
2.315	0		450	127
2.426	0		450	95
2.536	0		450	87
2.646	0		450	109
2.756	0		450	91
2.867	0		450	32
2.977	29522		450	78
3.087	29218		450	60
3.197	29257		450	64
3.308	39794		450	85
3.418	66932		450	91
3.528	163048		450	64
3.638	268648		450	52
3.749	534629		450	55
3.859	1763668		450	31
3.969	10617587		450	12
4.079	23865604		450	11
4.19	23817220		450	61
4.3	12542495		450	86
4.41	2281046		450	62
4.52	745034		450	53
4.631	388860		450	100
4.741	284640		450	73
4.851	253447		450	33
4.961	281620		451	26
5.072	371421		451	51
5.182	635444		451	23
5.292	718529		451	10
5.402	370198		451	26
5.513	182051		451	41
5.623	222415		451	103
5.733	535758		451	49
5.843	668450		451	109
5.954	359747		451	79
6.064	207598		451	105
6.174	281785		451	56
6.284	515713		451	97
6.395	943746		451	45
6.505	1603048		451	81
6.615	2342450		451	85
6.725	2687957		451	27
6.836	2711913		451	51
6.946	2582071		451	43
7.056	2666814		451	125
7.166	2845475		451	42
7.277	3044745		451	112
7.387	3288233		451	166
7.497	3657916		451	55
7.607	4161937		451	50
7.718	4943884		451	82
7.828	5801797		451	50
7.938	6643437		451	32
8.049	7108999		451	49
8.159	7336186		451	24
8.269	7172701		451	98
8.379	6740095		451	81
8.49	5797290		451	30
8.6	4712998		451	32
8.71	3644849		451	7
8.82	2722722		451	28
8.931	1975657		451	20
9.041	1539336		451	112
9.151	1309131		451	35
9.261	1235373		451	32
9.372	1186092		451	87
9.482	1107995		451	9
9.592	1018791		451	14
9.702	904919		451	49
9.813	762154		451	99
9.923	603174		451	128
10.033	459040		451	11
10.143	354687		451	67
10.254	292577		451	90
10.364	256042		451	28
10.474	265837		451	77
10.584	268805		451	88
10.695	278730		451	80
10.805	263734		451	106
10.915	238061		451	102
11.025	205490		451	82
11.136	184803		451	54
11.246	173033		451	102
11.356	169071		451	160
11.466	160320		451	97
11.577	145339		451	52
11.687	135235		451	47
11.797	137070		451	303
11.907	149390		451	318
12.018	177345		451	370
12.128	231101		451	422
12.238	323287		451	423
12.348	474035		451	440
12.459	785865		451	359
12.569	1354405		451	306
12.679	2232957		451	132
12.789	3287186		451	330
12.9	4163145		451	286
13.01	4601602		451	186
13.12	4565779		451	265
13.23	4067564		451	174
13.341	3230587		451	220
13.451	2308890		451	204
13.561	1494347		451	252
13.671	868916		451	276
13.782	462253		451	222
13.892	231452		451	81
14.002	127720		451	35
14.112	85822		451	23
14.223	68036		451	72
14.333	57905		451	97
14.443	51237		451	81
14.553	45866		451	48
14.664	42476		451	28
14.774	39404		451	62
14.884	37880		451	59
14.994	32788		451	124
15.105	32883		451	90
15.215	30223		451	100
15.325	30058		451	84
15.436	28682		451	46
15.546	27355		451	52
15.656	29567		451	33
15.766	29454		451	80
15.877	27640		451	29
15.987	28060		451	42
16.097	27924		451	47
16.207	28538		451	123
16.318	28349		451	162
16.428	27595		451	223
16.538	29198		451	69
16.648	0		451	48
16.759	0		451	45
16.869	0		452	51
16.979	0		452	68
17.089	0		452	106
17.2	0		452	63
17.31	0		452	92
17.42	0		452	65
17.53	0		452	57
17.641	0		452	81
17.751	0		452	153
17.861	0		452	126
17.971	0		452	83
18.082	0		452	58
18.192	0		452	105
18.302	0		452	32
18.412	0		452	8
18.523	0		452	24
18.633	0		452	35
18.743	0		452	16
18.853	0		452	25
18.964	0		452	31
19.074	0		452	39
19.184	0		452	88
19.294	0		452	117
19.405	0		452	165
19.515	0		452	21
19.625	0		452	195
19.735	0		452	100
19.846	0		452	82
19.956	0		452	65
20.066	0		452	28
20.176	0		452	43
20.287	0		452	53
20.397	0		452	107
20.507	0		452	96
20.617	0		452	22
20.728	0		452	14
20.838	0		452	0
20.948	0		452	19
21.058	0		452	57
21.169	0		452	83
21.279	0		452	132
21.389	0		452	88
21.499	0		452	0
21.61	0		452	106
21.72	0		452	44
21.83	0		452	20
21.94	0		452	41
			452	18
			452	61
			452	34
			452	30
			452	64
			452	79
			452	50
			452	29
			452	48
			452	0
			452	10
			452	93
			452	51
			452	76
			452	31
			452	25
			452	31
			452	109
			452	120
			452	78
			452	228
			452	95
			452	98
			452	124
			452	247
			452	557
			452	802
			452	1449
			452	1823
			452	1976
			452	1662
			452	1793
			452	1661
			452	1266
			452	815
			452	747
			452	734
			452	189
			452	98
			452	220
			452	139
			452	70
			452	38
			452	59
			452	61
			452	122
			452	103
			452	143
			452	53
			452	49
			452	30
			452	67
			452	61
			452	82
			452	56
			452	28
			452	79
			452	109
			452	63
			452	71
			453	98
			453	74
			453	91
			453	50
			453	79
			453	29
			453	18
			453	45
			453	22
			453	105
			453	86
			453	62
			453	0
			453	29
			453	74
			453	75
			453	139
			453	81
			453	3
			453	146
			453	308
			453	533
			453	766
			453	762
			453	825
			453	491
			453	511
			453	487
			453	118
			453	62
			453	84
			453	122
			453	108
			453	84
			453	32
			453	139
			453	92
			453	51
			453	87
			453	31
			453	37
			453	56
			453	37
			453	81
			453	27
			453	45
			453	82
			453	119
			453	36
			453	23
			453	24
			453	39
			453	45
			453	14
			453	41
			453	42
			453	46
			453	89
			453	70
			453	88
			453	22
			453	30
			453	62
			453	42
			453	0
			453	27
			453	182
			453	182
			453	122
			453	71
			453	181
			453	75
			453	35
			453	107
			453	209
			453	182
			453	329
			453	488
			453	377
			453	444
			453	257
			453	202
			453	223
			453	191
			453	141
			453	131
			453	62
			453	131
			453	35
			453	72
			453	42
			453	22
			453	93
			453	65
			453	56
			453	53
			453	135
			453	41
			453	28
			453	62
			453	34
			453	9
			453	65
			453	90
			453	29
			453	40
			453	74
			453	57
			454	143
			454	69
			454	98
			454	95
			454	28
			454	38
			454	37
			454	70
			454	15
			454	69
			454	103
			454	99
			454	55
			454	55
			454	73
			454	50
			454	62
			454	82
			454	11
			454	54
			454	75
			454	78
			454	73
			454	47
			454	96
			454	94
			454	158
			454	66
			454	14
			454	5
			454	22
			454	10
			454	76
			454	105
			454	42
			454	36
			454	28
			454	3
			454	60
			454	87
			454	46
			454	53
			454	64
			454	123
			454	154
			454	48
			454	50
			454	34
			454	41
			454	5
			454	14
			454	22
			454	102
			454	75
			454	33
			454	34
			454	93
			454	92
			454	48
			454	0
			454	25
			454	102
			454	66
			454	63
			454	78
			454	47
			454	29
			454	101
			454	68
			454	27
			454	74
			454	105
			454	111
			454	76
			454	71
			454	61
			454	97
			454	127
			454	93
			454	111
			454	113
			454	176
			454	151
			454	62
			454	67
			454	140
			454	135
			454	78
			454	57
			454	48
			454	47
			454	87
			454	101
			454	12
			454	48
			454	56
			454	18
			454	38
			454	63
			454	164
			454	107
			454	82
			454	70
			454	71
			454	32
			454	71
			454	56
			455	26
			455	67
			455	72
			455	56
			455	109
			455	14
			455	10
			455	45
			455	110
			455	109
			455	54
			455	68
			455	67
			455	52
			455	54
			455	45
			455	40
			455	43
			455	85
			455	40
			455	134
			455	48
			455	163
			455	170
			455	90
			455	106
			455	50
			455	127
			455	41
			455	69
			455	38
			455	84
			455	113
			455	82
			455	23
			455	40
			455	57
			455	46
			455	66
			455	167
			455	145
			455	135
			455	123
			455	140
			455	173
			455	195
			455	143
			455	98
			455	28
			455	180
			455	151
			455	53
			455	74
			455	59
			455	75
			455	55
			455	27
			455	23
			455	55
			455	110
			455	71
			455	34
			455	65
			455	34
			455	30
			455	55
			455	122
			455	113
			455	75
			455	99
			455	122
			455	158
			455	57
			455	209
			455	120
			455	99
			455	114
			455	264
			455	222
			455	159
			455	152
			455	93
			455	90
			455	66
			455	6
			455	54
			455	67
			455	39
			455	60
			455	145
			455	66
			455	84
			455	49
			455	49
			455	80
			455	30
			455	47
			455	26
			455	99
			455	38
			455	37
			455	25
			455	36
			455	33
			455	94
			455	55
			455	56
			456	69
			456	42
			456	34
			456	131
			456	49
			456	89
			456	92
			456	54
			456	67
			456	52
			456	49
			456	43
			456	27
			456	13
			456	40
			456	136
			456	86
			456	103
			456	52
			456	124
			456	126
			456	78
			456	55
			456	143
			456	212
			456	204
			456	128
			456	90
			456	99
			456	83
			456	95
			456	84
			456	47
			456	22
			456	21
			456	27
			456	47
			456	50
			456	77
			456	104
			456	75
			456	88
			456	26
			456	52
			456	90
			456	71
			456	96
			456	57
			456	40
			456	67
			456	64
			456	49
			456	37
			456	29
			456	128
			456	52
			456	21
			456	24
			456	50
			456	94
			456	94
			456	47
			456	59
			456	31
			456	50
			456	43
			456	12
			456	124
			456	94
			456	42
			456	147
			456	77
			456	260
			456	526
			456	545
			456	389
			456	330
			456	277
			456	422
			456	254
			456	224
			456	138
			456	249
			456	105
			456	115
			456	124
			456	97
			456	41
			456	108
			456	52
			456	24
			456	29
			456	75
			456	89
			456	83
			456	86
			456	58
			456	29
			456	69
			456	51
			456	82
			456	52
			456	57
			456	45
			456	88
			456	55
			456	80
			457	83
			457	80
			457	26
			457	49
			457	72
			457	94
			457	94
			457	29
			457	50
			457	21
			457	65
			457	4
			457	0
			457	16
			457	155
			457	25
			457	59
			457	70
			457	85
			457	178
			457	233
			457	308
			457	251
			457	278
			457	96
			457	112
			457	148
			457	109
			457	222
			457	124
			457	66
			457	38
			457	61
			457	102
			457	112
			457	59
			457	50
			457	95
			457	49
			457	121
			457	16
			457	50
			457	79
			457	19
			457	54
			457	93
			457	61
			457	67
			457	61
			457	41
			457	62
			457	20
			457	16
			457	45
			457	64
			457	130
			457	69
			457	72
			457	65
			457	36
			457	34
			457	52
			457	24
			457	16
			457	20
			457	56
			457	46
			457	32
			457	51
			457	92
			457	95
			457	125
			457	57
			457	59
			457	52
			457	184
			457	227
			457	245
			457	133
			457	228
			457	106
			457	112
			457	142
			457	26
			457	65
			457	60
			457	41
			457	110
			457	69
			457	85
			457	12
			457	26
			457	46
			457	56
			457	56
			457	16
			457	40
			457	51
			457	84
			457	90
			457	23
			457	40
			457	79
			457	56
			457	11
			457	39
			457	27
			458	65
			458	32
			458	39
			458	13
			458	36
			458	70
			458	37
			458	23
			458	61
			458	26
			458	0
			458	60
			458	53
			458	81
			458	82
			458	34
			458	16
			458	68
			458	27
			458	70
			458	26
			458	156
			458	234
			458	65
			458	58
			458	69
			458	53
			458	170
			458	51
			458	88
			458	56
			458	78
			458	68
			458	55
			458	7
			458	0
			458	33
			458	50
			458	38
			458	37
			458	51
			458	0
			458	9
			458	35
			458	42
			458	94
			458	48
			458	95
			458	93
			458	78
			458	49
			458	42
			458	130
			458	29
			458	110
			458	68
			458	51
			458	58
			458	86
			458	59
			458	22
			458	12
			458	71
			458	62
			458	31
			458	59
			458	46
			458	54
			458	55
			458	42
			458	149
			458	143
			458	96
			458	151
			458	106
			458	171
			458	215
			458	149
			458	242
			458	252
			458	206
			458	147
			458	41
			458	39
			458	60
			458	73
			458	77
			458	48
			458	24
			458	55
			458	59
			458	0
			458	39
			458	73
			458	28
			458	74
			458	49
			458	24
			458	75
			458	87
			458	183
			458	60
			458	75
			458	48
			458	21
			458	57
			458	71
			459	41
			459	127
			459	50
			459	114
			459	96
			459	40
			459	71
			459	32
			459	38
			459	15
			459	25
			459	30
			459	45
			459	63
			459	58
			459	40
			459	54
			459	114
			459	169
			459	96
			459	159
			459	238
			459	195
			459	312
			459	127
			459	33
			459	159
			459	68
			459	54
			459	42
			459	155
			459	79
			459	15
			459	95
			459	62
			459	39
			459	15
			459	74
			459	14
			459	51
			459	50
			459	38
			459	15
			459	119
			459	142
			459	132
			459	81
			459	103
			459	105
			459	66
			459	43
			459	75
			459	42
			459	49
			459	8
			459	20
			459	22
			459	59
			459	45
			459	57
			459	118
			459	88
			459	38
			459	88
			459	29
			459	13
			459	66
			459	270
			459	666
			459	1198
			459	1813
			459	2822
			459	2717
			459	3762
			459	3558
			459	3615
			459	4137
			459	4104
			459	3695
			459	3108
			459	2403
			459	1560
			459	778
			459	791
			459	278
			459	275
			459	241
			459	91
			459	140
			459	39
			459	71
			459	64
			459	62
			459	57
			459	25
			459	47
			459	25
			459	38
			459	42
			459	56
			459	26
			459	29
			459	36
			459	73
			459	45
			459	47
			459	120
			460	44
			460	100
			460	67
			460	70
			460	20
			460	30
			460	61
			460	29
			460	48
			460	34
			460	86
			460	78
			460	93
			460	77
			460	136
			460	95
			460	121
			460	92
			460	160
			460	330
			460	403
			460	1061
			460	1388
			460	1523
			460	1160
			460	1259
			460	1056
			460	717
			460	409
			460	258
			460	230
			460	233
			460	200
			460	102
			460	111
			460	86
			460	162
			460	57
			460	99
			460	38
			460	40
			460	23
			460	51
			460	178
			460	89
			460	5
			460	70
			460	81
			460	56
			460	87
			460	99
			460	54
			460	112
			460	51
			460	33
			460	75
			460	129
			460	93
			460	21
			460	36
			460	10
			460	138
			460	80
			460	142
			460	49
			460	65
			460	148
			460	239
			460	530
			460	926
			460	1232
			460	1704
			460	1597
			460	1508
			460	1696
			460	1312
			460	1019
			460	920
			460	1096
			460	666
			460	566
			460	522
			460	499
			460	227
			460	139
			460	162
			460	109
			460	98
			460	79
			460	67
			460	67
			460	84
			460	112
			460	93
			460	60
			460	30
			460	52
			460	62
			460	89
			460	108
			460	73
			460	26
			460	126
			460	91
			460	91
			460	50
			461	30
			461	51
			461	57
			461	59
			461	51
			461	74
			461	51
			461	16
			461	48
			461	64
			461	91
			461	23
			461	42
			461	63
			461	85
			461	97
			461	38
			461	136
			461	107
			461	93
			461	176
			461	220
			461	165
			461	194
			461	247
			461	278
			461	131
			461	0
			461	42
			461	100
			461	151
			461	108
			461	116
			461	54
			461	66
			461	49
			461	26
			461	18
			461	33
			461	107
			461	69
			461	39
			461	55
			461	32
			461	63
			461	130
			461	79
			461	27
			461	14
			461	153
			461	59
			461	75
			461	74
			461	122
			461	98
			461	114
			461	72
			461	106
			461	65
			461	59
			461	59
			461	42
			461	23
			461	88
			461	71
			461	52
			461	59
			461	175
			461	282
			461	295
			461	851
			461	895
			461	1272
			461	1202
			461	886
			461	724
			461	898
			461	614
			461	764
			461	352
			461	322
			461	236
			461	309
			461	64
			461	119
			461	49
			461	53
			461	114
			461	31
			461	68
			461	36
			461	82
			461	33
			461	98
			461	31
			461	31
			461	23
			461	83
			461	61
			461	74
			461	49
			461	54
			461	44
			461	74
			461	72
			461	27
			461	111
			462	107
			462	110
			462	78
			462	21
			462	19
			462	29
			462	99
			462	59
			462	96
			462	46
			462	117
			462	39
			462	47
			462	51
			462	19
			462	15
			462	62
			462	36
			462	34
			462	92
			462	109
			462	79
			462	44
			462	93
			462	90
			462	166
			462	94
			462	75
			462	92
			462	85
			462	133
			462	77
			462	53
			462	76
			462	31
			462	44
			462	89
			462	40
			462	69
			462	99
			462	115
			462	69
			462	124
			462	108
			462	111
			462	82
			462	87
			462	93
			462	98
			462	47
			462	102
			462	31
			462	15
			462	55
			462	211
			462	133
			462	96
			462	110
			462	65
			462	99
			462	51
			462	154
			462	198
			462	422
			462	1653
			462	4387
			462	8391
			462	13120
			462	18660
			462	20350
			462	18200
			462	16270
			462	13120
			462	11200
			462	8104
			462	6292
			462	4734
			462	3023
			462	2364
			462	1344
			462	709
			462	540
			462	427
			462	406
			462	128
			462	171
			462	159
			462	69
			462	161
			462	114
			462	115
			462	25
			462	33
			462	54
			462	98
			462	71
			462	90
			462	112
			462	85
			462	90
			462	71
			462	54
			462	86
			462	67
			462	75
			462	67
			463	62
			463	160
			463	95
			463	3
			463	38
			463	99
			463	154
			463	83
			463	132
			463	40
			463	80
			463	63
			463	57
			463	76
			463	36
			463	28
			463	38
			463	139
			463	39
			463	73
			463	111
			463	89
			463	154
			463	177
			463	113
			463	49
			463	85
			463	55
			463	64
			463	12
			463	82
			463	67
			463	27
			463	52
			463	66
			463	64
			463	94
			463	75
			463	40
			463	47
			463	37
			463	78
			463	103
			463	87
			463	79
			463	25
			463	102
			463	86
			463	7
			463	35
			463	55
			463	19
			463	6
			463	20
			463	81
			463	68
			463	71
			463	36
			463	75
			463	178
			463	93
			463	35
			463	46
			463	428
			463	837
			463	1687
			463	3287
			463	5821
			463	8967
			463	10890
			463	11010
			463	9697
			463	8364
			463	8326
			463	7941
			463	6370
			463	4047
			463	3204
			463	2472
			463	1903
			463	1211
			463	747
			463	427
			463	373
			463	197
			463	150
			463	173
			463	40
			463	138
			463	24
			463	16
			463	60
			463	152
			463	134
			463	46
			463	71
			463	43
			463	84
			463	112
			463	133
			463	179
			463	208
			463	85
			463	99
			463	26
			463	38
			464	85
			464	77
			464	45
			464	44
			464	39
			464	79
			464	150
			464	93
			464	28
			464	189
			464	136
			464	118
			464	31
			464	151
			464	80
			464	73
			464	106
			464	26
			464	98
			464	101
			464	204
			464	161
			464	80
			464	134
			464	128
			464	160
			464	162
			464	91
			464	68
			464	126
			464	129
			464	126
			464	212
			464	83
			464	84
			464	29
			464	90
			464	139
			464	146
			464	66
			464	35
			464	41
			464	36
			464	75
			464	104
			464	119
			464	117
			464	81
			464	38
			464	31
			464	71
			464	29
			464	29
			464	41
			464	34
			464	57
			464	81
			464	69
			464	109
			464	80
			464	99
			464	25
			464	41
			464	264
			464	367
			464	1411
			464	3137
			464	4985
			464	5871
			464	6952
			464	6679
			464	6788
			464	6413
			464	5328
			464	3967
			464	3304
			464	2817
			464	1946
			464	1096
			464	722
			464	785
			464	503
			464	356
			464	343
			464	152
			464	89
			464	144
			464	230
			464	180
			464	45
			464	55
			464	162
			464	98
			464	51
			464	42
			464	67
			464	133
			464	88
			464	163
			464	116
			464	51
			464	18
			464	36
			464	126
			464	67
			464	7
			464	19
			465	45
			465	38
			465	92
			465	53
			465	51
			465	21
			465	52
			465	40
			465	80
			465	55
			465	142
			465	78
			465	37
			465	78
			465	40
			465	126
			465	133
			465	186
			465	112
			465	148
			465	220
			465	255
			465	112
			465	240
			465	371
			465	114
			465	145
			465	46
			465	32
			465	25
			465	82
			465	113
			465	31
			465	67
			465	102
			465	21
			465	49
			465	68
			465	26
			465	41
			465	64
			465	66
			465	51
			465	101
			465	60
			465	0
			465	0
			465	27
			465	61
			465	76
			465	150
			465	86
			465	83
			465	34
			465	65
			465	36
			465	52
			465	7
			465	12
			465	21
			465	23
			465	94
			465	96
			465	214
			465	702
			465	847
			465	1419
			465	1796
			465	2345
			465	2159
			465	2572
			465	2280
			465	1458
			465	1645
			465	1244
			465	683
			465	615
			465	433
			465	382
			465	201
			465	141
			465	100
			465	66
			465	86
			465	16
			465	26
			465	75
			465	64
			465	119
			465	69
			465	58
			465	73
			465	69
			465	73
			465	63
			465	53
			465	58
			465	86
			465	117
			465	25
			465	82
			465	18
			465	74
			465	96
			465	98
			465	125
			466	154
			466	55
			466	33
			466	76
			466	39
			466	47
			466	128
			466	122
			466	69
			466	31
			466	117
			466	54
			466	50
			466	58
			466	113
			466	86
			466	42
			466	11
			466	42
			466	68
			466	142
			466	253
			466	175
			466	133
			466	139
			466	119
			466	94
			466	126
			466	133
			466	121
			466	52
			466	88
			466	151
			466	29
			466	24
			466	29
			466	55
			466	49
			466	69
			466	98
			466	26
			466	18
			466	33
			466	91
			466	43
			466	50
			466	93
			466	124
			466	67
			466	70
			466	64
			466	38
			466	68
			466	124
			466	56
			466	87
			466	133
			466	55
			466	55
			466	18
			466	79
			466	140
			466	148
			466	200
			466	334
			466	406
			466	763
			466	822
			466	1047
			466	1203
			466	998
			466	828
			466	794
			466	475
			466	980
			466	621
			466	757
			466	644
			466	282
			466	309
			466	476
			466	340
			466	263
			466	198
			466	195
			466	79
			466	14
			466	41
			466	108
			466	33
			466	105
			466	107
			466	64
			466	64
			466	54
			466	141
			466	110
			466	15
			466	13
			466	63
			466	48
			466	119
			466	82
			466	11
			466	23
			466	49
			467	53
			467	85
			467	73
			467	67
			467	64
			467	48
			467	74
			467	142
			467	22
			467	128
			467	36
			467	137
			467	53
			467	46
			467	39
			467	66
			467	24
			467	36
			467	192
			467	98
			467	75
			467	20
			467	109
			467	178
			467	172
			467	80
			467	103
			467	94
			467	60
			467	47
			467	124
			467	25
			467	24
			467	47
			467	56
			467	33
			467	13
			467	131
			467	92
			467	37
			467	43
			467	50
			467	61
			467	52
			467	47
			467	47
			467	122
			467	129
			467	14
			467	93
			467	72
			467	188
			467	87
			467	69
			467	78
			467	32
			467	36
			467	51
			467	145
			467	271
			467	579
			467	1165
			467	1274
			467	1580
			467	1752
			467	1816
			467	1487
			467	1303
			467	1366
			467	1259
			467	949
			467	609
			467	452
			467	389
			467	375
			467	270
			467	160
			467	257
			467	134
			467	161
			467	98
			467	251
			467	235
			467	110
			467	37
			467	58
			467	27
			467	86
			467	49
			467	50
			467	64
			467	51
			467	38
			467	44
			467	41
			467	50
			467	18
			467	97
			467	66
			467	57
			467	68
			467	94
			467	65
			467	50
			467	89
			468	52
			468	18
			468	69
			468	106
			468	67
			468	63
			468	110
			468	62
			468	110
			468	91
			468	81
			468	23
			468	107
			468	70
			468	28
			468	107
			468	92
			468	68
			468	7
			468	14
			468	47
			468	91
			468	70
			468	67
			468	29
			468	120
			468	141
			468	61
			468	57
			468	22
			468	80
			468	92
			468	40
			468	7
			468	4
			468	20
			468	15
			468	33
			468	18
			468	35
			468	4
			468	64
			468	219
			468	113
			468	39
			468	70
			468	22
			468	15
			468	91
			468	32
			468	3
			468	43
			468	90
			468	73
			468	59
			468	62
			468	22
			468	40
			468	78
			468	35
			468	82
			468	315
			468	562
			468	1007
			468	773
			468	811
			468	543
			468	477
			468	671
			468	453
			468	471
			468	309
			468	177
			468	138
			468	143
			468	246
			468	224
			468	89
			468	57
			468	82
			468	65
			468	80
			468	106
			468	115
			468	106
			468	86
			468	23
			468	162
			468	79
			468	68
			468	10
			468	68
			468	53
			468	45
			468	61
			468	45
			468	40
			468	28
			468	63
			468	54
			468	35
			468	33
			468	102
			468	108
			468	45
			468	37
			469	42
			469	157
			469	67
			469	28
			469	43
			469	4
			469	41
			469	59
			469	18
			469	16
			469	45
			469	10
			469	59
			469	71
			469	2
			469	61
			469	97
			469	82
			469	66
			469	17
			469	31
			469	67
			469	102
			469	147
			469	74
			469	89
			469	89
			469	25
			469	18
			469	28
			469	86
			469	44
			469	65
			469	72
[truncated: 155,432 more rows]

## Sheet: Figure 4b
Drift Time/ms	Intensity		m/z	Intensity
0	0		450	444
0.11	0		450	455
0.221	0		450	513
0.331	0		450	505
0.441	0		450	308
0.551	0		450	410
0.662	0		450	668
0.772	0		450	602
0.882	0		450	815
0.992	0		450	614
1.103	0		450	1046
1.213	0		450	829
1.323	0		450	959
1.433	0		450	1214
1.544	0		450	942
1.654	0		450	1091
1.764	0		450	879
1.874	0		450	819
1.985	0		450	929
2.095	0		450	1129
2.205	0		450	989
2.315	0		450	1385
2.426	0		450	1128
2.536	0		450	832
2.646	0		450	1036
2.756	0		450	1127
2.867	0		450	937
2.977	0		450	896
3.087	0		450	905
3.197	8028328		450	903
3.308	30936810		450	907
3.418	52701224		450	754
3.528	66682048		450	808
3.638	63162872		450	762
3.749	39718352		450	751
3.859	10896915		450	737
3.969	6921827		450	791
4.079	11163736		450	601
4.19	23378712		450	937
4.3	39330204		450	1456
4.41	41789048		450	2210
4.52	31058216		450	2757
4.631	12681831		450	3679
4.741	3718880		450	4053
4.851	2137304		450	4193
4.961	845295		451	3979
5.072	557002		451	3509
5.182	557616		451	3268
5.292	569333		451	2769
5.402	797436		451	2475
5.513	404101		451	1980
5.623	302596		451	2145
5.733	262793		451	2109
5.843	224980		451	1657
5.954	253169		451	1319
6.064	413160		451	1314
6.174	710787		451	1435
6.284	1372531		451	1059
6.395	2525054		451	655
6.505	4717800		451	964
6.615	7439169		451	872
6.725	10204083		451	800
6.836	11203605		451	1311
6.946	10009632		451	1080
7.056	6924952		451	953
7.166	4537345		451	1205
7.277	2911895		451	1547
7.387	2148237		451	2305
7.497	1738592		451	3039
7.607	1606873		451	3618
7.718	1499244		451	3889
7.828	1374218		451	3883
7.938	1342675		451	3865
8.049	1246495		451	4491
8.159	1213917		451	4322
8.269	1076132		451	3510
8.379	1095400		451	3214
8.49	1020457		451	2761
8.6	1051239		451	2687
8.71	955216		451	2134
8.82	964307		451	2018
8.931	894551		451	1926
9.041	844906		451	1173
9.151	719563		451	893
9.261	703218		451	1027
9.372	632115		451	1035
9.482	638215		451	1004
9.592	576034		451	1360
9.702	557394		451	1177
9.813	453367		451	1040
9.923	397997		451	984
10.033	317682		451	1137
10.143	270353		451	1623
10.254	229529		451	1057
10.364	218005		451	1590
10.474	204962		451	1851
10.584	214323		451	2139
10.695	213576		451	2791
10.805	203488		451	2811
10.915	180012		451	3103
11.025	168560		451	2431
11.136	141491		451	1951
11.246	132533		451	1705
11.356	115688		451	2364
11.466	108548		451	1712
11.577	95574		451	1658
11.687	82532		451	1236
11.797	71325		451	1461
11.907	64453		451	1099
12.018	59177		451	974
12.128	53789		451	1032
12.238	50892		451	903
12.348	49521		451	978
12.459	45958		451	720
12.569	45270		451	1340
12.679	43221		451	1020
12.789	42572		451	837
12.9	42626		451	763
13.01	42383		451	1059
13.12	42422		451	1124
13.23	43237		451	961
13.341	44269		451	1116
13.451	44457		451	1651
13.561	45390		451	1804
13.671	48397		451	2136
13.782	50602		451	2179
13.892	51851		451	1574
14.002	53507		451	2122
14.112	54710		451	1757
14.223	54553		451	1577
14.333	55062		451	1640
14.443	51804		451	1465
14.553	45991		451	1252
14.664	44961		451	1057
14.774	42287		451	840
14.884	41027		451	1052
14.994	39164		451	1665
15.105	39060		451	1030
15.215	40187		451	1163
15.325	39528		451	900
15.436	39249		451	698
15.546	37855		451	675
15.656	38908		451	1092
15.766	38649		451	1411
15.877	38711		451	1258
15.987	36301		451	962
16.097	37486		451	1195
16.207	36949		451	923
16.318	36587		451	882
16.428	37660		451	1002
16.538	0		451	809
16.648	0		451	1191
16.759	0		451	1556
16.869	0		452	1243
16.979	0		452	1432
17.089	0		452	1304
17.2	0		452	1391
17.31	0		452	1312
17.42	0		452	1575
17.53	0		452	1435
17.641	0		452	1046
17.751	0		452	865
17.861	0		452	824
17.971	0		452	1007
18.082	0		452	1108
18.192	0		452	1020
18.302	0		452	927
18.412	0		452	1045
18.523	0		452	835
18.633	0		452	855
18.743	0		452	1157
18.853	0		452	801
18.964	0		452	1073
19.074	0		452	1016
19.184	0		452	1024
19.294	0		452	1149
19.405	0		452	949
19.515	0		452	943
19.625	0		452	1427
19.735	0		452	1517
19.846	0		452	1389
19.956	0		452	1589
20.066	0		452	1253
20.176	0		452	1411
20.287	0		452	1393
20.397	0		452	1254
20.507	0		452	1366
20.617	0		452	1265
20.728	0		452	1217
20.838	0		452	1217
20.948	0		452	1503
21.058	0		452	1417
21.169	0		452	1274
21.279	0		452	1381
21.389	0		452	1233
21.499	0		452	1035
21.61	0		452	1030
21.72	0		452	1232
21.83	0		452	1359
21.94	0		452	1372
			452	1555
			452	1925
			452	1526
			452	1178
			452	1475
			452	1396
			452	2320
			452	2097
			452	1711
			452	1953
			452	1358
			452	1612
			452	1495
			452	1289
			452	1155
			452	1284
			452	1482
			452	1726
			452	1045
			452	858
			452	1062
			452	1207
			452	1229
			452	1299
			452	1006
			452	1121
			452	1259
			452	1580
			452	1496
			452	1840
			452	1824
			452	1644
			452	1537
			452	2192
			452	2143
			452	2253
			452	1902
			452	2044
			452	1886
			452	1546
			452	1320
			452	1767
			452	1744
			452	1457
			452	878
			452	940
			452	993
			452	1126
			452	1000
			452	834
			452	851
			452	1012
			452	1500
			452	1179
			452	1445
			452	1407
			452	1886
			452	1592
			452	1529
			452	1651
			453	2053
			453	1479
			453	1628
			453	1445
			453	1719
			453	1483
			453	1217
			453	1245
			453	755
			453	1152
			453	1187
			453	1143
			453	1369
			453	1266
			453	1045
			453	918
			453	729
			453	736
			453	1103
			453	1139
			453	1144
			453	1097
			453	1173
			453	1176
			453	1211
			453	1329
			453	1340
			453	1723
			453	2199
			453	2197
			453	1712
			453	1774
			453	1437
			453	1519
			453	1191
			453	949
			453	642
			453	1083
			453	935
			453	1209
			453	867
			453	872
			453	1165
			453	1267
			453	1081
			453	1117
			453	1052
			453	1003
			453	1109
			453	1125
			453	1411
			453	1100
			453	1754
			453	2206
			453	1723
			453	1665
			453	1417
			453	1872
			453	1840
			453	1376
			453	1070
			453	1397
			453	1626
			453	1087
			453	970
			453	700
			453	760
			453	1156
			453	796
			453	871
			453	706
			453	719
			453	827
			453	660
			453	1062
			453	882
			453	745
			453	1372
			453	1474
			453	2239
			453	2010
			453	1536
			453	2029
			453	2282
			453	2127
			453	1746
			453	1519
			453	1468
			453	1186
			453	1719
			453	1384
			453	687
			453	904
			453	864
			453	697
			453	938
			453	749
			453	901
			453	763
			453	792
			453	926
			453	1200
			453	1202
			453	1095
			453	1092
			453	1462
			453	1221
			453	1172
			454	1486
			454	1228
			454	1101
			454	1134
			454	1091
			454	1107
			454	1352
			454	1135
			454	1133
			454	1072
			454	1000
			454	924
			454	779
			454	721
			454	809
			454	643
			454	863
			454	726
			454	1091
			454	1108
			454	822
			454	791
			454	1060
			454	1081
			454	893
			454	1297
			454	959
			454	1348
			454	1178
			454	1304
			454	1226
			454	1325
			454	1205
			454	598
			454	841
			454	629
			454	937
			454	945
			454	919
			454	848
			454	1021
			454	919
			454	972
			454	1043
			454	651
			454	995
			454	953
			454	1153
			454	1271
			454	1263
			454	1438
			454	1311
			454	1126
			454	951
			454	1124
			454	899
			454	881
			454	1102
			454	1049
			454	994
			454	985
			454	887
			454	654
			454	1000
			454	944
			454	647
			454	1382
			454	902
			454	778
			454	607
			454	935
			454	975
			454	952
			454	622
			454	875
			454	915
			454	937
			454	767
			454	1102
			454	1475
			454	1492
			454	1489
			454	1294
			454	1175
			454	1195
			454	1097
			454	868
			454	851
			454	1165
			454	1190
			454	1216
			454	1272
			454	1166
			454	949
			454	891
			454	905
			454	1202
			454	1185
			454	861
			454	946
			454	963
			454	977
			454	1152
			454	1207
			454	1102
			454	938
			454	1132
			455	1389
			455	879
			455	1023
			455	1113
			455	1218
			455	1448
			455	1153
			455	1015
			455	966
			455	781
			455	1313
			455	1090
			455	929
			455	1303
			455	1102
			455	1308
			455	1401
			455	1179
			455	646
			455	872
			455	853
			455	978
			455	1041
			455	1248
			455	1320
			455	898
			455	1167
			455	1436
			455	1225
			455	1061
			455	740
			455	934
			455	841
			455	1198
			455	1005
			455	855
			455	1251
			455	1269
			455	1228
			455	1423
			455	1568
			455	1979
			455	2207
			455	2006
			455	2151
			455	2355
			455	2705
			455	2476
			455	2084
			455	1802
			455	1760
			455	1080
			455	1206
			455	977
			455	1022
			455	1318
			455	1453
			455	1421
			455	1122
			455	883
			455	1366
			455	1068
			455	1068
			455	803
			455	885
			455	1176
			455	1079
			455	978
			455	1311
			455	1158
			455	1137
			455	971
			455	1009
			455	1376
			455	1658
			455	1986
			455	2816
			455	3665
			455	4245
			455	6254
			455	7973
			455	8036
			455	9203
			455	8463
			455	6645
			455	6182
			455	4171
			455	3973
			455	3541
			455	3081
			455	2152
			455	1965
			455	2062
			455	2292
			455	1881
			455	1720
			455	1482
			455	1479
			455	1574
			455	1318
			455	962
			455	957
			455	1274
			455	1947
			455	3270
			455	4265
			455	5396
			456	5544
			456	7656
			456	9224
			456	7733
			456	6005
			456	6684
			456	5223
			456	5126
			456	3896
			456	2986
			456	2859
			456	2442
			456	1661
			456	1816
			456	1790
			456	1973
			456	2091
			456	1389
			456	1838
			456	1396
			456	1307
			456	982
			456	1942
			456	2183
			456	2648
			456	3496
			456	3413
			456	4091
			456	4847
			456	5299
			456	4200
			456	3670
			456	3065
			456	3474
			456	3236
			456	3007
			456	2448
			456	1854
			456	1570
			456	1576
			456	1279
			456	1228
			456	1004
			456	1374
			456	1012
			456	1359
			456	1462
			456	1285
			456	1101
			456	1333
			456	1389
			456	1168
			456	1635
			456	2212
			456	3044
			456	2342
			456	2297
			456	2018
			456	2272
			456	1819
			456	1685
			456	1420
			456	1578
			456	826
			456	1029
			456	1141
			456	1048
			456	827
			456	798
			456	707
			456	731
			456	599
			456	891
			456	762
			456	811
			456	1124
			456	1414
			456	1878
			456	2421
			456	2208
			456	3740
			456	3921
			456	3502
			456	3740
			456	4005
			456	2999
			456	3436
			456	2884
			456	2376
			456	2052
			456	1435
			456	1474
			456	1517
			456	1123
			456	955
			456	625
			456	814
			456	877
			456	1171
			456	822
			456	810
			456	720
			456	847
			456	1063
			456	1548
			456	2198
			456	2707
			457	3958
			457	4001
			457	4278
			457	4047
			457	4012
			457	3946
			457	3122
			457	2946
			457	2648
			457	1949
			457	1704
			457	1426
			457	1227
			457	1469
			457	1652
			457	1315
			457	1179
			457	984
			457	1171
			457	1258
			457	1192
			457	1040
			457	1308
			457	1841
			457	1888
			457	2777
			457	2910
			457	2697
			457	2685
			457	4243
			457	4082
			457	3224
			457	3650
			457	2973
			457	2395
			457	1757
			457	2338
			457	1868
			457	1466
			457	1378
			457	1619
			457	1361
			457	1454
			457	1295
			457	1080
			457	1189
			457	1457
			457	1189
			457	883
			457	1279
			457	1874
			457	1894
			457	2062
			457	1993
			457	1991
			457	2798
			457	3225
			457	2881
			457	3479
			457	2911
			457	2602
			457	2089
			457	1824
			457	2061
			457	1684
			457	2073
			457	1905
			457	1809
			457	1850
			457	2008
			457	1859
			457	1166
			457	1380
			457	1768
			457	1884
			457	1523
			457	2850
			457	5468
			457	7938
			457	10700
			457	12730
			457	11690
			457	11840
			457	11820
			457	10830
			457	10060
			457	9731
			457	7720
			457	6267
			457	5899
			457	3895
			457	3706
			457	3266
			457	3730
			457	2734
			457	2717
			457	2801
			457	2532
			457	2281
			457	1919
			457	2263
			457	2394
			457	3624
			457	5637
			457	9872
			457	16260
			457	20280
			458	22120
			458	24950
			458	24110
			458	21020
			458	20700
			458	18870
			458	12890
			458	9724
			458	9502
			458	7943
			458	6270
			458	5897
			458	5672
			458	3431
			458	3713
			458	3720
			458	3713
			458	2828
			458	2058
			458	2067
			458	2336
			458	2708
			458	3846
			458	4774
			458	7953
			458	12280
			458	16190
			458	19550
			458	18870
			458	18210
			458	14790
			458	13840
			458	12080
			458	9760
			458	8872
			458	6802
			458	5379
			458	5253
			458	3984
			458	3792
			458	2939
			458	2790
			458	2440
			458	1853
			458	2445
			458	2287
			458	2000
			458	2097
			458	2053
			458	3395
			458	4022
			458	5580
			458	7639
			458	7649
			458	9954
			458	8647
			458	9541
			458	9157
			458	9233
			458	6579
			458	5936
			458	4959
			458	3800
			458	2977
			458	3440
			458	3585
			458	2035
			458	2556
			458	2423
			458	2161
			458	1791
			458	1226
			458	1453
			458	1429
			458	1137
			458	1582
			458	1614
			458	2039
			458	3050
			458	3556
			458	3625
			458	4676
			458	5886
			458	4935
			458	4400
			458	4054
			458	3635
			458	3333
			458	3377
			458	2824
			458	2120
			458	1826
			458	1954
			458	1856
			458	1816
			458	1889
			458	1666
			458	1422
			458	1130
			458	917
			458	1296
			458	1102
			458	2025
			458	2432
			458	2357
			458	2299
			458	2410
			459	2853
			459	3699
			459	3375
			459	3623
			459	3056
			459	2681
			459	2534
			459	2329
			459	2264
			459	2458
			459	1740
			459	1834
			459	1922
			459	2080
			459	2496
			459	1698
			459	1513
			459	1786
			459	1621
			459	1548
			459	1301
			459	1813
			459	2304
			459	2466
			459	2281
			459	3083
			459	3343
			459	3756
			459	4516
			459	3955
			459	4021
			459	4848
			459	5361
			459	4455
			459	4395
			459	3523
			459	4368
			459	4629
			459	3598
			459	3861
			459	3263
			459	3247
			459	2756
			459	2331
			459	2163
			459	2066
			459	1689
			459	2052
			459	2312
			459	2097
			459	2288
			459	2745
			459	2604
			459	3818
			459	3592
			459	3728
			459	2904
			459	3631
			459	3727
			459	4296
			459	3383
			459	3191
			459	3500
			459	3590
			459	3875
			459	3372
			459	3369
			459	2967
			459	2777
			459	2542
			459	2573
			459	2633
			459	2097
			459	2016
			459	1505
			459	1578
			459	1931
			459	2221
			459	2315
			459	2279
			459	2424
			459	3122
			459	2756
			459	3144
			459	3718
			459	3192
			459	3312
			459	3538
			459	3217
			459	3446
			459	3488
			459	3242
			459	2699
			459	2262
			459	2213
			459	1776
			459	1956
			459	1694
			459	1762
			459	1870
			459	1668
			459	1764
			459	1503
			459	1468
			459	2003
			459	1764
			459	1554
			460	1890
			460	2168
			460	2371
			460	2076
			460	2648
			460	2297
			460	1911
			460	1793
			460	2304
			460	1787
			460	1472
			460	1547
			460	1790
			460	1881
			460	1772
			460	1537
			460	1436
			460	1575
			460	1726
			460	1348
			460	1769
			460	1304
			460	1708
			460	1710
			460	1614
			460	2140
			460	1692
			460	1303
			460	1791
			460	1874
			460	1948
			460	2118
			460	1415
			460	1885
			460	1697
			460	1709
			460	1809
			460	1889
			460	1874
			460	1745
			460	1511
			460	1171
			460	1811
			460	1339
			460	1160
			460	1570
			460	1567
			460	997
			460	1581
			460	1470
			460	1492
			460	1299
			460	1554
			460	1907
			460	2400
			460	1897
			460	1556
			460	1294
			460	1379
			460	1525
			460	1176
			460	1281
			460	1353
			460	1416
			460	1457
			460	1214
			460	980
			460	1075
			460	1632
			460	1580
			460	1839
			460	1624
			460	1679
			460	1471
			460	2137
			460	1858
			460	2280
			460	2142
			460	2319
			460	2688
			460	3120
			460	3598
			460	3100
			460	3051
			460	2780
			460	2257
			460	2229
			460	2075
			460	2176
			460	1986
			460	1881
			460	1712
			460	1422
			460	1991
			460	1349
			460	1409
			460	1487
			460	1656
			460	1481
			460	1147
			460	1726
			460	1212
			460	1239
			460	1937
			460	2146
			460	1807
			461	2166
			461	2489
			461	2837
			461	2446
			461	2364
			461	2338
			461	2287
			461	2962
			461	2535
			461	2672
			461	2139
			461	2703
			461	3203
			461	2642
			461	2293
			461	2120
			461	2427
			461	1927
			461	2333
			461	2002
			461	1996
			461	2882
			461	5546
			461	12550
			461	23240
			461	40890
			461	66060
			461	87230
			461	110800
			461	119100
			461	112700
			461	81510
			461	73170
			461	57690
			461	41030
			461	39460
			461	29590
			461	26630
			461	19470
			461	16210
			461	14500
			461	11410
			461	12800
			461	10880
			461	8632
			461	7858
			461	6648
			461	5051
			461	6036
			461	7286
			461	15980
			461	27040
			461	43120
			461	65580
			461	90050
			461	119400
			461	121700
			461	102200
			461	86450
			461	71220
			461	57050
			461	42830
			461	29470
			461	26050
			461	19990
			461	18990
			461	16050
			461	13040
			461	11780
			461	10630
			461	8480
			461	7056
			461	6499
			461	4734
			461	4277
			461	4387
			461	6840
			461	11820
			461	18890
			461	33530
			461	44830
			461	55530
			461	62650
			461	62000
			461	50920
			461	46340
			461	38050
			461	29380
			461	24580
			461	19950
			461	16610
			461	12320
			461	11920
			461	9989
			461	7555
			461	7385
			461	6088
			461	5306
			461	4700
			461	3757
			461	3397
			461	2545
			461	3329
			461	5297
			461	8584
			461	11770
			461	15670
			462	20860
			462	23520
			462	25630
			462	25050
			462	22200
			462	17190
			462	15410
			462	14330
			462	10440
			462	7710
			462	7316
			462	7890
			462	6393
			462	4736
			462	4135
			462	3344
			462	2575
			462	2896
			462	2924
			462	2840
			462	1839
			462	1761
			462	2837
			462	3689
			462	4310
			462	6032
			462	6007
			462	9083
			462	9521
			462	8294
			462	8910
			462	7663
			462	7093
			462	4947
			462	4449
			462	4745
			462	4628
			462	3395
			462	2098
			462	3024
			462	2379
			462	2194
			462	1613
			462	1612
			462	1622
			462	1416
			462	1579
			462	1851
			462	1991
			462	1640
			462	1717
			462	2398
			462	2556
			462	2741
			462	2900
			462	2729
			462	3256
			462	3118
			462	2774
			462	3153
			462	2526
			462	2152
			462	2429
			462	2274
			462	2594
			462	2198
			462	1870
			462	1808
			462	1641
			462	1779
			462	1473
			462	1269
			462	1993
			462	2015
			462	1890
			462	2113
			462	2058
			462	2324
			462	2216
			462	2167
			462	2424
			462	2653
			462	2404
			462	2297
			462	1969
			462	2233
			462	2066
			462	2608
			462	2837
			462	2166
			462	1703
			462	1739
			462	2255
			462	2231
			462	2571
			462	2495
			462	2119
			462	1685
			462	1431
			462	1812
			462	1916
			462	1908
			462	1446
			462	1646
			462	1498
			462	1223
			463	1716
			463	1931
			463	1711
			463	1972
			463	2151
			463	2176
			463	1864
			463	2543
			463	2529
			463	2699
			463	2740
			463	2539
			463	2714
			463	2415
			463	1823
			463	2135
			463	1986
			463	2102
			463	1696
			463	1094
			463	1184
			463	1259
			463	1610
			463	1382
			463	1653
			463	1683
			463	1830
			463	1978
			463	2717
			463	2938
			463	2916
			463	2652
			463	3202
			463	3414
			463	2448
			463	2318
			463	2470
			463	2753
			463	2497
			463	2512
			463	2075
			463	2310
			463	1882
			463	1753
			463	1809
			463	1736
			463	2077
			463	1683
			463	1385
			463	1670
			463	1522
			463	1563
			463	1337
			463	1458
			463	2576
			463	2177
			463	2278
			463	2963
			463	2478
			463	2613
			463	2361
			463	1824
			463	1693
			463	1863
			463	2145
			463	1660
			463	1362
			463	1623
			463	1973
			463	1753
			463	1210
			463	1421
			463	1580
			463	2070
			463	2593
			463	2934
			463	2479
			463	3630
			463	4382
			463	4446
			463	4949
			463	5280
			463	5049
			463	4688
			463	4600
			463	3657
			463	3227
			463	3347
			463	3001
			463	2588
			463	2153
			463	2023
			463	1983
			463	2032
			463	1660
			463	1878
			463	1436
			463	1427
			463	1485
			463	1640
			463	1823
			463	1727
			463	2064
			463	2268
			463	2780
			463	3629
			464	4000
			464	4138
			464	3724
			464	3424
			464	3507
			464	3316
			464	3080
			464	3461
			464	3066
			464	2612
			464	2311
			464	2244
			464	2004
			464	1515
			464	1572
			464	1407
			464	1529
			464	1820
			464	1283
			464	1327
			464	1676
			464	1375
			464	1474
			464	1844
			464	2004
			464	2998
			464	2775
			464	3466
			464	2878
			464	3137
			464	2730
			464	2802
			464	2972
			464	2489
			464	2544
			464	2062
			464	1988
			464	1810
			464	1450
			464	1395
			464	1587
			464	1411
			464	1508
			464	1207
			464	1187
			464	1445
			464	1762
			464	2050
			464	1486
			464	1671
			464	1789
			464	1959
			464	2245
			464	1926
			464	2056
			464	2480
			464	2786
			464	2622
			464	2635
			464	2702
			464	2433
			464	2002
			464	2211
			464	1794
			464	1707
			464	2110
			464	1772
			464	1571
			464	1774
			464	2116
			464	2054
			464	2048
			464	2201
			464	2762
			464	2770
			464	2767
			464	3671
			464	4420
			464	4252
			464	4874
			464	5761
			464	5455
			464	5290
			464	5074
			464	5055
			464	4821
			464	3432
			464	3396
			464	3952
			464	3462
			464	2850
			464	2837
			464	2697
			464	2407
			464	3009
			464	3401
			464	3817
			464	4086
			464	4369
			464	4131
			464	3485
			464	4518
			464	4957
			464	5677
			464	6106
			464	6081
			464	6379
			465	6904
			465	6144
			465	5715
			465	5074
			465	5120
			465	4224
			465	4075
			465	3780
			465	3411
			465	3469
			465	2820
			465	3591
			465	3600
			465	3228
			465	2864
			465	2668
			465	3674
			465	3659
			465	3857
			465	3592
			465	4536
			465	4316
			465	4600
			465	5508
			465	4822
			465	4762
			465	4597
			465	4825
			465	5168
			465	4206
			465	3973
			465	3077
			465	3157
			465	2979
			465	2668
			465	2932
			465	2435
			465	2142
			465	2591
			465	2205
			465	2627
			465	2462
			465	2517
			465	2320
			465	2833
			465	2737
			465	2744
			465	3830
			465	3899
			465	3975
			465	3839
			465	4093
			465	3624
			465	3633
			465	3228
			465	2991
			465	3035
			465	2713
			465	2070
			465	2546
			465	2533
			465	2174
			465	1660
			465	2326
			465	2358
			465	1669
			465	1679
			465	1910
			465	1468
			465	1792
			465	2178
			465	2062
			465	2497
			465	2899
			465	2339
			465	2223
			465	2100
			465	1986
			465	2026
			465	2178
			465	2382
			465	2250
			465	2523
			465	1894
			465	2530
			465	1494
			465	1392
			465	2010
			465	1748
			465	1745
			465	1774
			465	1759
			465	2456
			465	2060
			465	1673
			465	2039
			465	1973
			465	1582
			465	1804
			465	1863
			465	2037
			465	1980
			465	1759
			465	1723
			465	1818
			465	2225
			466	1950
			466	1580
			466	1642
			466	1625
			466	1531
			466	1731
			466	1859
			466	1994
			466	1555
			466	1432
			466	1493
			466	1929
			466	1562
			466	1640
			466	1965
			466	1655
			466	1656
			466	1651
			466	1813
			466	1970
			466	1802
			466	1730
			466	1745
			466	1864
			466	1826
			466	1558
			466	1926
			466	1968
			466	1911
			466	2093
			466	2400
			466	2250
			466	2014
			466	1877
			466	2317
			466	2805
			466	2494
			466	2406
			466	2261
			466	1622
			466	1953
			466	2191
			466	2707
			466	2270
			466	2147
			466	1764
			466	1988
			466	2020
			466	1931
			466	1581
			466	1188
			466	1741
			466	2094
			466	2036
			466	2293
			466	2399
			466	1940
			466	1881
			466	1932
			466	1888
			466	2037
			466	2039
			466	2200
			466	2605
			466	1854
			466	1602
			466	1676
			466	2163
			466	1956
			466	2160
			466	2079
			466	1637
			466	1750
			466	2251
			466	2506
			466	2654
			466	2140
			466	2108
			466	2367
			466	2270
			466	1960
			466	2134
			466	2054
			466	2081
			466	1551
			466	1645
			466	1615
			466	1861
			466	2406
			466	1376
			466	2181
			466	2049
			466	1790
			466	1623
			466	1900
			466	2367
			466	1674
			466	1509
			466	1298
			466	1326
			466	1337
			466	1725
			466	2273
			466	1393
			466	1784
			466	2213
			467	1770
			467	1808
			467	1650
			467	2171
			467	1985
			467	2025
			467	2474
			467	1801
			467	1966
			467	1867
			467	1544
			467	1737
			467	1705
			467	1872
			467	1821
			467	1383
			467	1503
			467	1572
			467	1294
			467	1777
			467	1702
			467	1411
			467	1773
			467	1959
			467	1865
			467	2263
			467	2714
			467	2312
			467	3488
			467	3512
			467	2944
			467	2649
			467	2663
			467	2230
			467	2448
			467	2084
			467	2244
			467	2115
			467	1854
			467	1541
			467	1673
			467	1880
			467	1957
			467	1440
			467	1548
			467	1342
			467	1611
			467	2037
			467	1321
			467	1810
			467	1940
			467	2036
			467	2004
			467	2584
			467	2432
			467	2836
			467	3745
			467	2741
			467	2881
			467	3170
			467	2507
			467	2748
			467	2279
			467	2210
			467	2095
			467	1588
			467	1759
			467	2024
			467	1715
			467	1964
			467	2047
			467	1698
			467	1668
			467	2061
			467	1947
			467	2566
			467	2774
			467	3208
			467	3785
			467	3676
			467	4405
			467	3936
			467	3725
			467	4276
			467	3424
			467	3514
			467	3782
			467	2940
			467	3030
			467	2875
			467	2728
			467	2591
			467	1688
			467	2078
			467	1856
			467	2232
			467	1522
			467	2127
			467	1942
			467	1436
			467	1944
			467	2259
			467	2603
			467	2365
			467	2455
			468	3393
			468	4120
			468	4157
			468	3488
			468	4046
			468	3755
			468	4346
			468	3643
			468	2698
			468	3391
			468	2678
			468	2696
			468	2629
			468	2312
			468	2549
			468	2679
			468	2618
			468	1965
			468	2227
			468	1896
			468	2206
			468	3532
			468	4905
			468	6604
			468	11030
			468	17070
			468	22970
			468	27680
			468	26640
			468	28290
			468	24600
			468	21120
			468	19110
			468	17020
			468	15730
			468	13170
			468	11000
			468	7896
			468	7572
			468	6484
			468	4501
			468	4121
			468	4011
			468	3383
			468	3091
			468	3440
			468	3595
			468	3577
			468	3821
			468	4658
			468	8797
			468	13110
			468	15420
			468	20860
			468	24600
			468	27520
			468	29240
			468	25580
			468	19860
			468	18080
			468	16060
			468	13260
			468	10300
			468	7291
			468	8117
			468	5666
			468	5314
			468	5543
			468	3731
			468	4272
			468	4358
			468	3932
			468	3449
			468	3145
			468	3821
			468	3927
			468	5772
			468	8742
			468	11680
			468	13190
			468	15910
			468	16240
			468	15510
			468	14570
			468	13350
			468	12230
			468	10870
			468	8741
			468	7854
			468	5698
			468	4870
			468	4428
			468	4138
			468	4110
			468	3747
			468	3909
			468	3084
			468	2875
			468	3060
			468	3009
			468	2914
			468	3436
			468	3426
			468	4715
			468	5003
			468	6707
			469	6304
			469	7174
			469	7864
			469	8957
			469	7072
			469	6617
			469	6152
			469	5547
			469	4570
			469	4258
			469	4359
			469	3456
			469	3164
			469	3264
			469	3405
			469	3168
			469	3222
			469	3990
			469	3253
			469	3438
			469	3435
			469	3736
			469	4202
			469	3738
			469	3722
			469	3373
			469	3524
			469	4579
			469	4504
			469	3559
			469	3585
			469	3515
			469	3210
			469	2963
[truncated: 171,471 more rows]

[truncated: 18 more sheets: Figure 4c, Figure 4d, Figure 4e, Figure 4f, Figure 4g, Figure 4h, Figure 4i, Figure 4j, Figure 4k, Figure 5a, Figure 5b, Figure 5c, Figure 5d, Figure 5i, Figure 5j, Figure 5k, Figure 5l, Table 2]
